# Supplementary material for: Preclinical Toxicity and Safety of MM-129—First-in-Class BTK/PD-L1 Inhibitor as a Potential Candidate against Colon Cancer
Source: Pharmaceutics. 2021 Aug 7;13(8):1222. doi: 10.3390/pharmaceutics13081222 (PMC8400941; doi:10.3390/pharmaceutics13081222)
Supplement: Supplementary file 1 [file pharmaceutics-13-01222-s001.zip]

Archive with 1 entries (1 files):
- pharmaceutics-1312811-supplementary.pdf
